# Supplementary material for: Recent Advances in Pancreatic Cancer: Novel Prognostic Biomarkers and Targeted Therapy—A Review of the Literature
Source: Biomolecules. 2021 Oct 6;11(10):1469. doi: 10.3390/biom11101469 (PMC8533343; doi:10.3390/biom11101469)
Supplement: Supplementary file 1 [file biomolecules-11-01469-s001.zip]

Archive with 1 entries (1 files):
- biomolecules-1307479-supplementary.pdf
